# Supplementary material for: Expression of Fibrosis-Related Genes in Liver and Kidney Fibrosis in Comparison to Inflammatory Bowel Diseases
Source: Cells. 2022 Jan 18;11(3):314. doi: 10.3390/cells11030314 (PMC8834113; doi:10.3390/cells11030314)
Supplement: Supplementary file 1 [file cells-11-00314-s001.zip]

Archive with 1 entries (1 files):
- cells-1518269-supplementary.pdf
